# Supplementary material for: PFKFB2 Promoter Hypomethylation as Recurrence Predictive Marker in Well-Differentiated Thyroid Carcinomas
Source: Int J Mol Sci. 2019 Mar 16;20(6):1334. doi: 10.3390/ijms20061334 (PMC6471408; doi:10.3390/ijms20061334)
Supplement: Supplementary file 1 [file ijms-20-01334-s001.zip]

Archive with 3 entries (3 files):
- ijms-457776-supplementary.pdf
- Supplementary Table 1.xlsx
- Supplementary Table 2.xlsx
